# Supplementary material for: Comparison of Cefotaxime-Resistant Escherichia coli and sul1 and intI1 by qPCR for Monitoring of Antibiotic Resistance of Wastewater, Surface Water, and Recycled Water
Source: Antibiotics (Basel). 2023 Jul 29;12(8):1252. doi: 10.3390/antibiotics12081252 (PMC10451376; doi:10.3390/antibiotics12081252)
Supplement: Supplementary file 1 [file antibiotics-12-01252-s001.zip]

Archive with 1 entries (1 files):
- antibiotics-2509813-supplementary.pdf
